# Supplementary material for: Variation in the Intensity of Selection on Codon Bias over Time Causes Contrasting Patterns of Base Composition Evolution in Drosophila
Source: Genome Biol Evol. 2017 Jan 12;9(1):102–23. doi: 10.1093/gbe/evw291 (PMC5381600; doi:10.1093/gbe/evw291)
Supplement: Supplementary Data [file evw291_Supp.zip]

Archive with 3 entries (3 files):
- Dsim_supplement_tables_S4-S6.docx
- Dsim_supplement_v11.docx
- reply.R2.pdf
